# Supplementary material for: The AMP-Activated Protein Kinase (AMPK) Positively Regulates Lysine Biosynthesis Induced by Citric Acid in Flammulina filiformis
Source: J Fungi (Basel). 2023 Mar 10;9(3):340. doi: 10.3390/jof9030340 (PMC10057554; doi:10.3390/jof9030340)
Supplement: Supplementary file 1 [file jof-09-00340-s001.zip]

Archive with 1 entries (1 files):
- jof-2229051-supplementary.pdf
